# Supplementary material for: Increased Expression of TLR4 in Circulating CD4+T Cells in Patients with Allergic Conjunctivitis and In Vitro Attenuation of Th2 Inflammatory Response by Alpha-MSH
Source: Int J Mol Sci. 2020 Oct 23;21(21):7861. doi: 10.3390/ijms21217861 (PMC7672642; doi:10.3390/ijms21217861)
Supplement: Supplementary file 1 [file ijms-21-07861-s001.zip]

Archive with 2 entries (2 files):
- Figure S1.pdf
- Table S1 and S2.xlsx
